# Supplementary material for: Lysines Acetylome and Methylome Profiling of H3 and H4 Histones in Trichostatin A—Treated Stem Cells
Source: Int J Mol Sci. 2021 Feb 19;22(4):2063. doi: 10.3390/ijms22042063 (PMC7921975; doi:10.3390/ijms22042063)
Supplement: Supplementary file 1 [file ijms-22-02063-s001.zip]

Archive with 4 entries (4 files):
- Supplementary Figures.pdf
- Table S1A and S1B.xlsx
- Table S2A and S2B.xlsx
- Tracked Table S1A and S1B.xlsx
