# Supplementary material for: Lysines Acetylome and Methylome Profiling of H3 and H4 Histones in Trichostatin A—Treated Stem Cells
Source: Int J Mol Sci. 2021 Feb 19;22(4):2063. doi: 10.3390/ijms22042063 (PMC7921975; doi:10.3390/ijms22042063)
Supplement: Supplementary file 1 [file ijms-22-02063-s001.zip › Table S1A and S1B.xlsx]

## Sheet: S1A
Table S1A: MALDI-MS and LC-MS/MS data of peptides tryptic mixture from H4 chicken histone
For MALDI-MS analysis, the observed and theorical m/z values for tryptic peptides are reported, including the PTMs expected according the measured DM.
For LC-MS/MS analysis, the observed and theorical m/z values for tryptic peptides are reported, including PTMs identification and localization and the observed retention times.
MS Analysis	Peptide	m/z(obs)	m/z(theor)	Modification	RT (min)
MALDI	1-17 SGRGKGGKGLGKGGAKR.H	1612.9	1612.93	1 Ac	−
	4-17 R.GKGGKGLGKGGAKR.H	1312.74	1312.78	1 Ac	−
		1354.75	1354.79	2 Ac	−
		1396.76	1396.8	3 Ac	−
		1438.76	1438.81	4 Ac	−
	6-17 K.GGKGLGKGGAKR.H	1127.63	1127.66	1 Ac	−
		1169.64	1169.67	2 Ac	−
		1211.66	1211.68	3 Ac	−
	9-17 K.GLGKGGAKR.H	843.479	843.509		−
		885.36	855.52	1 Ac	−
		927.364	927.53	2 Ac	−
	18-35 R.HRKVLRDNIQGITKPAIR.R	2143.2	2143.26	2 Me/1Me2	−
	20-35 R.KVLRDNIQGITKPAIR.R	1850.06	18501159	2 Me/1Me2	−
	20-36 R.KVLRDNIQGITKPAIRR.L	2006.15	2006.22	2 Me/1Me2	−
	24-36 R.DNIQGITKPAIRR.L	1481.8	1481.85		−
	24-35 R.DNIQGITKPAIR.R	1325.71	1325.75		−
	37-45 LARRGGVKR	1012.51	1012.64		−
	40-45 R.RGGVKR.I	672.385	672.419		−
	45-59 K.RISGLIYEETRGVLK.V	1733.93	1733.98		−
	46-55 R.ISGLIYEETR.G	1180.58	1180.61		−
	46-59 R.ISGLIYEETRGVLK.V	1577.84	1577.88		−
	60-67 K.VFLENVIR.D	989.394	989.57		−
	60-77 K.VFLENVIRDAVTYTEHAK.R	2105.02	2105.09		−
	78-92 RKTVTAMDVVYALKR	1750.93	1750.99		−
	79-92 R.KTVTAMDVVYALKR.Q	1594.85	1594.89		−
	80-92 K.TVTAMDVVYALKR.Q	1466.76	1466.8		−
	93-102 R.QGRTLYGFGG	1055.49	1055.52		−
LC-MS/MS	1-12 SGRGKGGKGLGK.G	551.331	551.32	Ac N-term	16.16
		381.893	381.884		18.5
		572.337	572.326
		593.342	593.331	Ac N-term; K5ac	25.01
		614.349	614.336	Ac N-term; K5ac; K8ac	32.25
	1-16 SGRGKGGKGLGKGGAK.R	364.966	364.957	Ac N-term	18.61
		500.289	500.279	Ac N-term; K12ac	24.12
		749.931	749.918
		514.291	514.283	Ac N-term; K12ac; K5ac	29.95
	1-17 SGRGKGGKGLGKGGAKR.H	524.316	524.306		20.1
		403.992	403.982	Ac N-term	19.48
		552.323	552.313	Ac N-term; K12ac	23.75
		566.325	566.316	Ac N-term; K16ac; K5ac	27.51
		566.327	566.316	Ac N-term; K16ac; K12ac	28.09
		580.33	580.32	Ac N-term; K5ac; K8ac; K12ac	34.44
		594.331	594.323	Ac N-term; K5ac; K8ac; K12ac; K16ac	39.62
	4-16 R.GKGGKGLGKGGAK.R	557.841	557.831		15.47
		578.846	578.836	K12ac	21.63
		578.846		K5ac	20.36
		599.852	599.842	K8ac; K12ac	28.24
		620.858	620.847	K5ac; K8ac; K12ac	34.37
	4-17 R.GKGGKGLGKGGAKR.H	635.893	635.882		16.89
		424.264	424.254
		656.898	656.889	K12ac	21.63
		452.271	452.261	K5ac; K12ac	26.99
		677.904	677.892	K8ac; K12ac	26.99
		677.904		K8ac; K16ac	26
		677.904		K5ac; K16ac	24.97
		677.904		K12ac; K16ac	26.39
		698.909	698.897	K5ac; K8ac; K12ac	32.42
		698.909		K5ac; K8ac; K16ac	31.35
		719.915	719.903	K5ac; K8ac; K12ac; K16ac	38.03
	6-17 K.GGKGLGKGGAKR.H	543.333	543.323		16.54
		362.558	362.549
		564.339	564.328	K16ac	21.22
		585.345	585.334	K8ac; K12ac	29.11
		585.344		K12ac; K16ac	28.17
		585.344		K8ac; K16ac	27.8
		606.349	606.339	K8ac; K12ac; K16ac	35.31
	9-17 K.GLGKGGAKR.H	422.264	422.254		16.5
		443.269	443.26	K16ac	22.15
		443.269		K12ac	24.01
		464.274	464.265	K12ac; K16ac	30.58
	20-35 R.KVLRDNIQGITKPAIR.R	925.578	925.563	K20me2	44.95
	20-36 R.KVLRDNIQGITKPAIRR.L	669.42	669.409	K20me2	43.33
	24-35 R.DNIQGITKPAIR.R	663.384	663.373		42.94
	46-55 R.ISGLIYEETR.G	590.816	590.806		51.96
	46-59 R.ISGLIYEETRGVLK.V	789.452	789.441		63.35
	60-67 K.VFLENVIR.D	495.295	495.285		62.91
	68-77 R.DAVTYTEHAK.R	567.778	567.767		29.58
		378.854	378.845
	68-78 R.DAVTYTEHAKR.K	645.83	645.818		28.97
	79-92 R.KTVTAMDVVYALKR.Q	532.306	532.297		64.9
		797.956	797.945
	80-91 K.TVTAMDVVYALK.R	655.857	655.847		75.31
	80-92 K.TVTAMDVVYALKR.Q	733.911	733.898		70.92
		489.608	489.599

## Sheet: S1B
Table S1B: MALDI-MS and LC-MS/MS data of peptides tryptic mixture from H3 chicken histone
For MALDI-MS analysis, the observed and theorical m/z values for tryptic peptides are reported, including the PTMs expected according the measured DM.
For LC-MS/MS analysis, the observed and theorical m/z values for tryptic peptides are reported, including PTMs identification and localization and the observed retention times.
MS Analysis	Peptide	m/z(obs)	m/z(theor)	Modification	RT (min)
MALDI	9-17 R.KSTGGKAPR.K	901.512	901.504		-
		915.532	915.556	1 Me	-
		929.546	929.571	2 Me / 1 Me2	-
		943.552	943.586	1 Me3 / 1 Me; 1 Me2 / 1 Ac	-
		957.538	957.602	1 Me3; 1 Me/ 2 Me2 / 1 Ac; 1 Me	-
		971.559	971.618	1 Me3; 1 Me2/ 1 Ac; 1 Me2	-
		985.568	985.633	2 Me3/ 2 Ac	-
	18-26 R.KQLATKAAR.K	1028.61	1028.61	1 Ac	-
	27-40 R.KSAPATGGVKKPHR.Y	1447.85	1447.84	1 Me	-
		1461.86	1461.86	2 Me / 1 Me2	-
		1475.88	1475.87	3 Me / 1 Me3 / 1 Ac / 1 Me; 1 Me2	-
		1489.88	1489.89	1 Me; 1 Me3 / 1 Me; 1 Ac/ 2 Me2/ 2 Me; 1 Me2	-
	41-49 R.YRPGTVALR.E	1032.59	1032.59		-
	41-52 R.YRPGTVALREIR.R	1430.81	1430.82		-
	41-53 R.YRPGTVALREIRR.Y	1586.91	1586.92		-
	54-63 R.YQKSTELLIR.K	1250.7	1250.7		-
	65-72 K.LPFQRLVR.E	1028.61	1028.63		-
	64-69 R.KLPFQR.L	788.468	788.47		-
	65-69 K.LPFQR.L	660.274	660.375
	73-83 R.EIAQDFKTDLR.F	1335.68	1335.68		-
	129-135 R.RIRGERA.	857.498	857.499		-
LC-MS/MS	1-9 ARTKQTARK.S	353.886	353.877		12.15
	9-17 R.KSTGGKAPR.K	451.267	451.257		12.91
		458.275	458.265	K9me	13.72
		465.282	465.273	K9me2	14.04
		310.524	310.515
		472.272	472.262	K14ac	18.43
		315.196	315.187	K9me3	14.03
		479.281	479.27	K9me; K14ac	18.98
		479.295	479.288	K9me; K14me3	19.92
		486.288	486.278	K9me2; K14ac	19.35
		493.295	493.286	K9me3; K14ac	19.38
	9-18 R.KSTGGKAPRK.Q	343.878	343.969	-	12.62
		515.315	515.453
		353.223	353.213	K9me2	13.43
		357.894	357.885	K9me3	13.38
		543.329	543.318	K9me; K14ac	17.41
		362.554	362.545
		550.336	550.325	K9me2; K14ac	17.72
		367.226	367.217
	9-23 R.KSTGGKAPRKQLATK.A	785.977	785.965	-	21.07
		820.998	820.986	K9me2; K14ac	24.93
	10-17 K.STGGKAPR.K	387.219	387.209		13.23
		408.224	408.215	K14ac	19.5
	18-23 R.KQLATK.A	344.723	344.714		15.77
		365.729	365.719	K18ac	24.2
	18-26 R.KQLATKAAR.K	493.812	493.801		18.98
		514.817	514.807	K23ac	26.5
	18-27 R.KQLATKAARK.S	386.245	386.236	K23ac	24.32
	27-36 R.KSAPATGGVK.K	465.277	465.267	K27me	19.46
		472.284	472.275	K27me2	19.95
	27-40 R.KSAPATGGVKKPHR.Y	478.618	478.609		21.6
		724.433	724.421	K27me	22.05
		483.291	483.281
		731.44	731.429	K27me2	22.27
		487.963	487.953
		369.727	369.718	K27me3	22.37
		492.634	492.624
		738.448	738.436	K27me2; K36me	22.37
		497.306	497.296	K27me2; K36me2	22.6
		745.456	745.444
	28-40 K.SAPATGGVKKPHR.Y	653.376	653.365		22.34
		667.392	667.381	K36me2	22.85
	41-49 R.YRPGTVALR.E	516.802	516.794		38.32
	41-52 R.YRPGTVALREIR.R	477.615	477.605		46
	53-63 R.RYQKSTELLIR.K	469.609	469.601		42.96
	57-63 K.STELLIR.K	416.252	416.243		48.15
	57-64 K.STELLIRK.L	480.298	480.29		39.47
	64-69 R.KLPFQR.L	394.744	394.7		43.67
	73-83 R.EIAQDFKTDLR.F	668.352	668.341		49.08
		675.358	675.341	K79me	49.66
	116-122 K.RVTIMPK.D	422.758	422.75		35.5
	117-128 R.VTIMPKDIQLAR.R	692.908	692.895		56.04
	123-129 K.DIQLARR.I	436.262	436.251		33.68
	129-135 R.RIRGERA	429.259	429.249		15.85
