# Supplementary material for: Lysines Acetylome and Methylome Profiling of H3 and H4 Histones in Trichostatin A—Treated Stem Cells
Source: Int J Mol Sci. 2021 Feb 19;22(4):2063. doi: 10.3390/ijms22042063 (PMC7921975; doi:10.3390/ijms22042063)
Supplement: Supplementary file 1 [file ijms-22-02063-s001.zip › Table S2A and S2B.xlsx]

## Sheet: S2A
Table S2A: Total peptide table of LC-MS/MS analysis of H4 histone.
In table are reportered peptide start and end aminoacid, PTM modifications, single carged calculated molecular weight, doble charged MW observed, theoretical MW, retension times, area, normalized area and Fold Change ratio.
	Peptide	PTMs	Calculated MW	m/z	Theoretical MW	RT	Area	Normalized Area	TSA/DMSO
TSA	1-12	Ac N-ter	1142.66	572.33	1142.65	26.15	1.33038e+07	0.149363	0.125686
DMSO	1-12	Ac N-ter	1142.66	572.33	1142.65	25.23	1.93819e+08	1.18838
TSA	1-12	Ac N-ter K5ac	1184.68	593.34	1184.66	29.64	20584918	0.231108	2.41494
DMSO	1-12	Ac N-ter K5ac	1184.68	593.34	1184.66	28.74	15608031	0.0956994
TSA	1-12	Ac N-ter K8ac	1184.68	593.34	1184.66	30.08	20217002	0.226978	1.55358
DMSO	1-12	Ac N-ter K8ac	1184.68	593.34	1184.66	29.21	23828070	0.1461
TSA	1-12	Ac N-ter K5acK8ac	1226.68	614.34	1226.67	34.18	9.42521e+07	1.05817	16.2525
DMSO	1-12	Ac N-ter K5acK8ac	1226.68	614.34	1226.67	33.25	1.06188e+07	0.0651086
TSA	1-16	Ac N-ter	1455.84	728.92	1455.83	25.91	573972	0.00644403	0.0410032
DMSO	1-16	Ac N-ter	1455.84	728.92	1455.83	25.04	2.56318e+07	0.157159
TSA	1-16	Ac N-ter K5ac	1497.85	749.93	1497.84	28.77	1.49011e+06	0.0167295	1.46488
DMSO	1-16	Ac N-ter K5ac	1497.85	749.93	1497.84	27.87	1.86261e+06	0.0114204
TSA	1-16	Ac N-ter K8ac	1497.85	749.93	1497.84	29.14	879397	0.00987305	0.523785
DMSO	1-16	Ac N-ter K8ac	1497.85	749.93	1497.84	28.24	3.07424e+06	0.0188494
TSA	1-16	Ac N-ter K12ac	1497.85	749.93	1497.84	29.54	1.63438e+06	0.0183493	0.519649
DMSO	1-16	Ac N-ter K12ac	1497.85	749.93	1497.84	28.71	5.75901e+06	0.0353109
TSA	1-16	Ac N-ter K5acK8ac	1539.85	770.93	1539.85	32.7	1.59837e+07	0.17945	11.104
DMSO	1-16	Ac N-ter K5acK8ac	1539.85	770.93	1539.85	31.79	2.63574e+06	0.0161608
TSA	1-16	Ac N-ter K8acK12ac	1539.85	770.93	1539.85	33.24	6.14455e+06	0.0689853	4.88457
DMSO	1-16	Ac N-ter K8acK12ac	1539.85	770.93	1539.85	32.34	2.3034e+06	0.0141231
TSA	1-16	Ac N-ter K5acK8acK12ac	1581.86	791.94	1581.86	36.91	4.02824e+07	0.452254	31.9102
DMSO	1-16	Ac N-ter K5acK8acK12ac	1581.86	791.94	1581.86	36.02	2.31148e+06	0.0141727
TSA	1-17	Ac N-ter	1611.94	806.98	1611.93	26.33	1.53264e+06	0.0172071	0.0512473
DMSO	1-17	Ac N-ter	1611.94	806.98	1611.93	25.48	5.47614e+07	0.335765
TSA	1-17	Ac N-ter K16ac	1653.94	827.98	1653.94	28.59	12251037	0.137543	0.3357
DMSO	1-17	Ac N-ter K16ac	1653.94	827.98	1653.94	27.66	66823075	0.40972
TSA	1-17	Ac N-ter K8ac	1653.94	827.98	1653.94	29.1	2322509	0.026075	0.445852
DMSO	1-17	Ac N-ter K8ac	1653.94	827.98	1653.94	28.2	9538331	0.0584835
TSA	1-17	Ac N-ter K12ac	1653.94	827.98	1653.94	28.28	4958385	0.0556681	0.729351
DMSO	1-17	Ac N-ter K12ac	1653.94	827.98	1653.94	28.45	12448278	0.0763256
TSA	1-17	Ac N-ter K5acK16ac	1695.95	848.98	1695.95	31.21	1.53047e+07	0.171827	3.28262
DMSO	1-17	Ac N-ter K5acK16ac	1695.95	848.98	1695.95	30.33	8.53709e+06	0.0523445
TSA	1-17	Ac N-ter K8acK16ac	1695.95	848.98	1695.95	31.72	1.51875e+07	0.170511	2.1211
DMSO	1-17	Ac N-ter K8acK16ac	1695.95	848.98	1695.95	30.84	1.31108e+07	0.0803877
TSA	1-17	Ac N-ter K5acK8acK16ac	1737.96	869.99	1737.96	34.94	1.62193e+08	1.82096	24.2783
DMSO	1-17	Ac N-ter K5acK8acK16ac	1737.96	869.99	1737.96	34.12	1.22326e+07	0.0750033
TSA	1-17	Ac N-ter K5acK12acK16ac	1737.96	869.99	1737.96	35.67	2.04866e+08	2.30004	20.557
DMSO	1-17	Ac N-ter K5acK12acK16ac	1737.96	869.99	1737.96	34.81	1.8248e+07	0.111886
TSA	1-17	Ac N-ter K8acK12acK16ac	1737.96	869.99	1737.96	37.05	8.09617e+07	0.908963	54.5132
DMSO	1-17	Ac N-ter K8acK12acK16ac	1737.96	869.99	1737.96	36.25	2.71947e+06	0.0166742
TSA	1-17	Ac N-ter K5acK8acK12acK16ac	1779.97	890.99	1779.97	39.02	5.99298e+08	6.72836	66.309
DMSO	1-17	Ac N-ter K5acK8acK12acK16ac	1779.97	890.99	1779.97	38.26	1.65491e+07	0.10147
TSA	4-17	/	1269.76	635.89	1269.76	25.09	6.01071e+06	0.0674827	0.0611233
DMSO	4-17	/	1269.76	635.89	1269.76	24.27	1.80063e+08	1.10404
TSA	4-17	K8ac	1311.77	656.89	1311.77	27.96	9670018	0.00488927	0.0111785
DMSO	4-17	K8ac	1311.77	656.89	1311.77	27.12	24619312	0.437383
TSA	4-17	K12ac	1311.77	656.89	1311.77	28.37	23695226	0.0119806	0.0155657
DMSO	4-17	K12ac	1311.77	656.89	1311.77	27.48	43323333	0.769676
TSA	4-17	K16ac	1311.77	656.89	1311.77	27.57	36575217	2.31643	0.0544488
DMSO	4-17	K16ac	1311.77	656.89	1311.77	26.62	171902245	42.5432
TSA	4-17	K5acK8ac	1353.78	677.9	1353.78	29.94	3.53254e+07	0.396601	4.37194
DMSO	4-17	K5acK8ac	1353.78	677.9	1353.78	29.11	1.47951e+07	0.0907151
TSA	4-17	K5acK16ac	1353.78	677.9	1353.78	30.77	1.93135e+08	2.16834	6.02354
DMSO	4-17	K5acK16ac	1353.78	677.9	1353.78	29.94	5.87104e+07	0.359978
TSA	4-17	K12acK16ac	1353.78	677.9	1353.78	31.39	9.47574e+07	1.06385	3.68058
DMSO	4-17	K12acK16ac	1353.78	677.9	1353.78	30.52	4.71413e+07	0.289043
TSA	4-17	K8acK12ac	1353.78	677.9	1353.78	31.6	8.09849e+07	0.909223	4.58093
DMSO	4-17	K8acK12ac	1353.78	677.9	1353.78	30.84	3.2371e+07	0.19848
TSA	4-17	K5acK8acK16ac	1395.98	698.9	1395.79	33.7	1.79521e+08	2.01549	28.7948
DMSO	4-17	K5acK8acK16ac	1395.98	698.9	1395.79	32.85	1.14158e+07	0.069995
TSA	4-17	K5acK8acK12ac	1395.98	698.9	1395.79	34	2.79457e+08	3.13748	23.6701
DMSO	4-17	K5acK8acK12ac	1395.98	698.9	1395.79	33.14	2.16182e+07	0.13255
TSA	4-17	K8acK12acK16ac	1395.98	698.9	1395.79	34.94	4.80105e+08	5.39017	17.9543
DMSO	4-17	K8acK12acK16ac	1395.98	698.9	1395.79	34.15	4.89634e+07	0.300215
TSA	4-17	K5acK12acK16ac	1395.98	698.9	1395.79	34.65	3.40805e+08	3.82624	34.4081
DMSO	4-17	K5acK12acK16ac	1395.98	698.9	1395.79	33.85	1.81364e+07	0.111202
TSA	4-17	K5acK8acK12acK16ac	1437.81	719.91	1437.81	38.06	1.97781e+09	22.205	64.3391
DMSO	4-17	K5acK8acK12acK16ac	1437.91	719.91	1437.81	37.38	5.62878e+07	0.345124
TSA	20-35	K20me	1835.11	918.563	1835.11	45.27	15789482	0.17727	7.15521
DMSO	20-35	K20me	1835.11	612.708	1835.1	52.49	4040648	0.0247749
TSA	20-35	K20me2	1849.12	925.57	1849.13	45.3	56483184	0.634141	5.30427
DMSO	20-35	K20me2	1849.12	925.568	1849.13	45.06	2427463	0.119553
TSA	20-35	K20me3	1863.14	622.054	1863.14	45.19	10163080	0.114102	4.45149
DMSO	20-35	K20me3	1863.14	622.054	1863.14	53.42	4180473	0.0256322
TSA	46-55	/	1179.62	590.815	1179.61	51.35	89070420	1	1
DMSO	46-55	/	1179.61	590.814	1179.61	50.74	163094415	1
TSA	68-77	/	1289.64	645.826	1289.64	32.98	6832583	0.0767099	1.12219
DMSO	68-77	/	1133.54	645.826	1133.54	32.07	11148664	0.0683571
TSA	93-102	/	1054.52	528.269	1054.52	52.67	3751233	0.549021	0.141235
DMSO	93-102	/	1054.52	528.267	1054.52	52.11	2867985	3.88728

## Sheet: S2B
Table S2B: Total peptide table of LC-MS/MS analysis of H3 histone.
In table are reportered peptide start and end aminoacid, PTM modifications, single carged calculated molecular weight, doble charged MW observed, theoretical MW, retension times, area, normalized area and Fold Change ratio.
	Peptide	PTMs	Calculated MW	m/z	Theoretical MW	RT	Area	Normalized Area	TSA/DMSO
TSA	1-8	/	930.536	466.275	930.536	17.72	11619061234	0.040154	0.162208
DMSO	1-8	/	930.536	466.275	930.536	18.9	38970807381	0.247547
TSA	1-8	K4me	944.551	473.283	944.552	18.34	41933409904	0.144917	1.43912
DMSO	1-8	K4me	944.552	473.282	944.552	19.59	15852712706	0.100698
TSA	1-8	K4ac	972.546	487.278	972.546	21.29	1727912258	0.00597145	/
DMSO	1-8	K4ac	/	/	972.546	/	/	/
TSA	9-17	/	900.514	451.264	900.514	18.75	37871512254	0.130879	0.177659
DMSO	9-17	/	900.514	451.265	900.514	20.01	115975494701	0.73669
TSA	9-17	K9me	914.53	458.272	914.53	19.28	23808106753	0.0822779	0.138131
DMSO	9-17	K9me	914.53	458.271	914.53	20.5	93772222605	0.595652
TSA	9-17	K9me2	928.545	465.28	928.545	19.57	3.84609e+07	0.000132916	0.146126
DMSO	9-17	K9me2	928.545	465.28	928.545	20.84	1.43197e+08	0.000909601
TSA	9-17	K9me3	942.561	472.288	942.561	19.46	2.41871e+07	8.35878e-05	0.16177
DMSO	9-17	K9me3	942.561	472.287	942.561	20.74	8.13441e+07	0.000516707
TSA	9-17	K9ac	942.525	472.269	942.525	21.49	3.8402e+07	0.000132713	1.9021
DMSO	9-17	K9ac	942.525	472.271	942.525	23.47	1.0984e+07	6.97715e-05
TSA	9-17	K14ac	942.525	472.269	942.525	22.07	2.5566e+08	0.000883528	3.15842
DMSO	9-17	K14ac	942.525	472.269	942.525	24.06	4.40385e+07	0.000279738
TSA	9-17	K9acK14ac	984.535	493.274	984.535	25.44	390049685750	1.34796	28.1577
DMSO	9-17	K9acK14ac	984.535	493.274	984.535	27.75	7536370764	0.0478719
TSA	9-17	K9meK14ac	956.54	479.278	956.54	22.59	195181874863	0.674524	2.68185
DMSO	9-17	K9meK14ac	956.54	479.276	956.54	24.56	39595354758	0.251514
TSA	9-17	K9me2, K14ac	970.556	486.289	970.556	22.88	473432169715	1.63612	4.72156
DMSO	9-17	K9me2K14ac	970.556	486.285	970.556	24.88	54552137790	0.346521
TSA	18-23	/	687.428	344.724	687.428	20.94	1.65332e+07	5.71365e-05	0.0866473
DMSO	18-23	/	687.428	344.721	687.428	22.32	1.0381e+08	0.000659415
TSA	18-23	K18ac	729.438	365.725	729.438	27.06	3.49549e+07	0.0001208	0.00196922
DMSO	18-23	K18ac	729.438	365.726	729.438	29.12	9657248160	0.061344
TSA	18-26	/	985.603	/				0	0
DMSO	18-26	/	985.603	493.809	985.603	26.14	17740261244	0.112688
TSA	18-26	K18ac	1027.61	514.813	1027.61	28.52	1.14255e+07	3.9485e-05	0.886321
DMSO	18-26	K18ac	1027.61	514.812	1027.61	30.09	7.0133e+06	4.45493e-05
TSA	18-26	K23ac	1027.61	514.813	1027.61	30.2	1.60557e+08	0.000554867	0.878708
DMSO	18-26	K23ac	1027.61	514.812	1027.61	32.1	9.9409e+07	0.000631458
TSA	18-26	K18acK23ac	1069.62	535.818	1069.62	36.19	4.08974e+08	0.00141336	13.4302
DMSO	18-26	K18acK23ac	1069.62	535.818	1069.62	38.08	1.65673e+07	0.000105238
TSA	27-36	/	914.519	458.266	914.519	22.42	1.77086e+06	6.11987e-06	0.591035
DMSO	27-36	/	914.519	458.267	914.519	24.38	1.63009e+06	1.03545e-05
TSA	27-36	K27me	928.534	465.275	928.534	23.39	6.11862e+06	2.11452e-05	0.822582
DMSO	27-36	K27me	928.534	465.275	928.534	25.2	4.04682e+06	2.57059e-05
TSA	27-36	K27me2	942.55	472.282	942.55	23.68	3.48283e+07	0.000120362	1.50627
DMSO	27-36	K27me2	942.55	472.282	942.55	25.62	1.25797e+07	7.99076e-05
TSA	27-36	K27me3	956.566	479.291	956.566	23.63	1.11664e+07	3.85896e-05	2.87379
DMSO	27-36	K27me3	956.566	479.292	956.566	25.5	2.11396e+06	1.34281e-05
TSA	27-40	/	1432.83	717.42	1432.83	26.18	2.40404e+06	8.30806e-06	0.8883
DMSO	27-40	/	1432.83	717.419	1432.83	27.35	1.47239e+06	9.35277e-06
TSA	27-40	K27me	1446.84	724.427	1446.84	26.61	5.5927e+06	1.93277e-05	0.832405
DMSO	27-40	K27me	1446.84	724.427	1446.84	28.19	3.65533e+06	2.32191e-05
TSA	27-40	K27me2	1460.86	731.435	1460.86	26.84	2.01988e+07	6.98046e-05	1.15472
DMSO	27-40	K27me2	1460.86	731.435	1460.86	28.42	9.51673e+06	6.04513e-05
TSA	27-40	K27me3	1474.87	738.442	1474.87	27.13	1.02092e+08	0.000352818	0.809398
DMSO	27-40	K27me3	1474.87	738.442	1474.87	28.71	6.8623e+07	0.000435901
TSA	27-40	K27me2K36me2	1488.89	745.451	1488.89	27.35	5.88486e+07	0.000203373	1.15071
DMSO	27-40	K27me2K36me2	1488.89	745.451	1488.89	28.93	2.78234e+07	0.000176738
TSA	27-40	K27me3K36me2	1502.9	752.458	1502.9	27.35	2.19065e+07	7.5706e-05	1.61873
DMSO	27-40	K27me3K36me2	1502.9	752.458	1502.9	28.89	7.3627e+06	4.67687e-05
TSA	27-40	K27ac	1474.84	738.423	1474.84	29.3	3.24409e+06	1.12112e-05	UP
DMSO	27-40	K27ac	/	/		/	/	0
TSA	27-40	K27acK36me	1488.85	745.431	1488.85	29.63	3.09454e+06	1.06943e-05	UP
DMSO	27-40	K27acK36me	/	/		/	/	0
TSA	27-40	K27acK36me2	1502.87	752.439	1502.87	29.9	8.64305e+06	2.98693e-05	15.058
DMSO	27-40	K27acK36me2	1502.88	752.439	1502.87	31.6	312276	1.98361e-06
TSA	57-63	/	830.486	416.249	830.486	53.12	289362243901
DMSO	57-63	/	830.486	416.25	830.486	53.71	157427877055
